# Supplementary material for: Poor Association between Facial Expression and Mild Lameness in Thoroughbred Trot-Up Examinations
Source: Animals (Basel). 2023 May 23;13(11):1727. doi: 10.3390/ani13111727 (PMC10251806; doi:10.3390/ani13111727)
Supplement: Supplementary file 1 [file animals-13-01727-s001.zip]

Archive with 2 entries (2 files):
- HGS_lameness_Supplementary Table S1.pdf
- Supplementary Item S1. Ethogram training manual.pdf
